# Supplementary material for: The Identification of Dual T-Cell and B-Cell Epitopes Within Viral Proteins Utilizing a Comprehensive Peptide Array Approach
Source: Vaccines (Basel). 2025 Feb 26;13(3):239. doi: 10.3390/vaccines13030239 (PMC11946625; doi:10.3390/vaccines13030239)
Supplement: Supplementary file 1 [file vaccines-13-00239-s001.zip › Supplementary table.xlsx]

## Sheet: Table_S1
Table S1: Peptides used to immunize mouse
PeptideID	Protein	Start	End	Sequence	Length(aa)
P1	NP_757371.1	158	175	HNPVNAGSELSASGNESG	18
P2	NP_757371.1	195	209	SFNNQSEFQYLGEGL	15
P3	NP_757371.1	235	252	VLNSESGVAGQMVQDDAH	18
P4	NP_757371.1	255	277	MVSPWSLVDANAWGVWFNPADWQ	23
P5	NP_757371.1	326	360	ALDSNNSLPYSPAAPRSESLGFYPWLPSKPSQYRY	35
P6	NP_757371.1	367	416	NLNPPSYSGQSQQVSDSVQSGLHSDVMFYSVENAVPVHLLRSGDEFSSGV	50
P7	NP_757371.1	427	457	SHSWQSNRSLGLPPKLLSEPSSEGDQHPGSL	31
P8	NP_757371.1	476	510	EASAVRPAQVGYNSPYMNFEYSNGGPFLSPVVPSA	35
P9	NP_757371.1	510	526	ADSQYNDDEPNGAVRFS	17
P10	NP_757371.1	544	563	YSFNPQSKCGRAPKQQFNQQ	20
P11	NP_757371.1	570	609	NSNNGSLLPSDPVGGKSNMHFMNSLNSYGPLSALNNSAPV	40
P12	NP_757371.1	609	640	VFPNGQVWDKELDSDLKPRLHVSAPFVCKNNP	32
P13	NP_757371.1	647	683	KVAPNLSDDFNADSPQQPRVVSYSNFWWKGSLSFSAK	37
P14	NP_757371.1	690	724	WNPVQQHSSSAENVGNYVPSNVGGVRMFPEYSQLV	35
P6-1	NP_757371.1	366	380	NLNPPSYSGQSQQV	14
P6-2	NP_757371.1	380	394	SDSVQSGLHSDVMF	14
P6-3	NP_757371.1	394	408	YSVENAVPVHLLRS	14
P6-4	NP_757371.1	402	416	VHLLRSGDEFSSGV	14
P6-5	NP_757371.1	374	388	GQSQQVSDSVQSGL	14
P6-6	NP_757371.1	386	400	GLHSDVMFYSVENA	14

## Sheet: Table_S2
Table S2. Known PPV epitopes in IEDB.
EpitopeID*	Protein	Start	End	Seq
E103792	NP_757371.1	163	177	AGTELSATGNESGGG
E103809	NP_757371.1	2	18	APPAKRARGLTLPGYKY
E103853	NP_757371.1	318	332	DLTASLMVALDTNNT
E103886	NP_757371.1	156	170	EQHNPINAGTELSAT
E103940	NP_757371.1	10	26	GLTLPGYKYLGPGNSLD
E103942	NP_757371.1	171	183	GNESGGGGGGGGG
E103947	NP_757371.1	375	389	GQSQQITDSIQTGLH
E103965	NP_757371.1	15	31	GYKYLGPGNSLDQGEPT
E103972	NP_757371.1	158	172	HNPINAGTELSATGN
E104036	NP_757371.1	388	406	LHSDIMFYTIENAVPIHLL
E104049	NP_757371.1	438	456	LPPKLLTEPTTEGDQHPGT
E104051	NP_757371.1	577	594	LPSDPIGGKSNMHFMNTL
E104057	NP_757371.1	443	462	LTEPTTEGDQHPGTLPAANT
E104132	NP_757371.1	151	165	MSENVEQHNPINAGT
E104152	NP_757371.1	587	603	NMHFMNTLNTYGPLTAL
E104161	NP_757371.1	297	312	NVVLKTITESATSPPT
E104175	NP_757371.1	160	175	PINAGTELSATGNESG
E104202	NP_757371.1	530	548	QHGHLTTSSQELERYTFNP
E104205	NP_757371.1	157	171	QHNPINAGTELSATG
E104213	NP_757371.1	558	576	QQFNQQAPLNLENTNNGTL
E104216	NP_757371.1	89	102	RAFAPKLSETDSPT
E104231	NP_757371.1	60	77	SAADEKFIKETEHAKDYG
E104295	NP_757371.1	478	494	TAIRPAQVGYNTPYMNF
E104298	NP_757371.1	475	489	TEATAIRPAQVGYNT
E104299	NP_757371.1	165	189	TELSATGNESGGGGGGGGGRGAGGV
E104319	NP_757371.1	535	549	TTSSQELERYTFNPQ
E104327	NP_757371.1	155	170	VEQHNPINAGTELSAT
E104367	NP_757371.1	496	511	YSNGGPFLTPIVPTAD
E104369	NP_757371.1	395	413	YTIENAVPIHLLRTGDEFS
E461776	NP_757371.1	494	506	FEYSNGGPFLTPI
E461874	NP_757371.1	434	441	RSLGLPPK
E1380014	NP_757371.1	239	247	ESGVAGQMV
*EpitopeID was defined by 'E' + IEDB ID.

## Sheet: Table_S3
Table S3. Predicted MHC affinity and antigenicity with netMHCpan and Antibody Epitope Prediction tool from IEDB.
Position	Affinity	Antigenicity
3	0.480012	0.984
4	0.480012	1.018
5	0.503955	0.99
6	0.503955	0.963
7	0.503955	0.99
8	0.503955	0.968
9	0.503955	1.013
10	0.503955	1.041
11	0.673182	1.013
12	0.673182	1.055
13	0.673182	1.063
14	0.673182	1.05
15	0.673182	1.099
16	0.673182	1.045
17	0.673182	1.045
18	0.673182	1.045
19	0.673182	0.99
20	0.576464	1.002
21	0.576464	1.014
22	0.576464	0.959
23	0.576464	0.98
24	0.576464	0.952
25	0.576464	0.949
26	0.326042	0.99
27	0.326042	0.976
28	0.326042	0.908
29	0.326042	0.936
30	0.326042	0.936
31	0.326042	0.935
32	0.323774	0.965
33	0.323774	0.965
34	0.323774	0.987
35	0.323774	1.009
36	0.480917	0.979
37	0.480917	0.992
38	0.480917	0.992
39	0.480917	0.962
40	0.480917	0.962
41	0.480917	0.975
42	0.480917	0.966
43	0.480917	0.978
44	0.480917	0.986
45	0.426	1.026
46	0.412726	1.038
47	0.412726	1.03
48	0.543653	0.989
49	0.543653	0.998
50	0.543653	0.976
51	0.543653	0.963
52	0.543653	0.964
53	0.611436	0.987
54	0.611436	1.008
55	0.611436	1.039
56	0.611436	1.051
57	0.611436	1.092
58	0.611436	1.092
59	0.611436	1.05
60	0.611436	1.016
61	0.611436	0.983
62	0.598068	0.983
63	0.598068	1.003
64	0.598068	0.983
65	0.598068	0.953
66	0.598068	0.959
67	0.598068	0.959
68	0.445026	0.984
69	0.445026	0.98
70	0.445026	0.949
71	0.445026	0.939
72	0.506666	0.984
73	0.506666	0.979
74	0.506666	0.982
75	0.506666	0.957
76	0.536203	0.97
77	0.536203	0.962
78	0.536203	0.996
79	0.546512	0.996
80	0.546512	1.027
81	0.546512	1.058
82	0.546512	1.05
83	0.651039	1.037
84	0.651039	1.045
85	0.651039	1.012
86	0.651039	0.998
87	0.651039	0.998
88	0.651039	0.994
89	0.651039	1.021
90	0.651039	1.002
91	0.651039	1.048
92	0.651039	1.068
93	0.611918	1.037
94	0.611918	1.011
95	0.611918	0.983
96	0.469834	0.976
97	0.469834	0.995
98	0.469834	0.946
99	0.366548	0.931
100	0.457653	0.954
101	0.457653	0.97
102	0.457653	0.991
103	0.457653	0.998
104	0.457653	0.968
105	0.457653	1.036
106	0.457653	1.03
107	0.457653	1.011
108	0.457653	1.01
109	0.457653	1.017
110	0.359155	0.99
111	0.37891	1.001
112	0.37891	0.961
113	0.37891	0.989
114	0.37891	0.989
115	0.37891	0.989
116	0.37891	0.97
117	0.37891	0.997
118	0.37891	1.016
119	0.37891	0.983
120	0.345052	0.964
121	0.301336	0.964
122	0.301336	0.971
123	0.384972	0.99
124	0.578951	0.99
125	0.621931	0.963
126	0.621931	0.996
127	0.621931	1.028
128	0.621931	1.059
129	0.621931	1.072
130	0.621931	1.03
131	0.621931	1.057
132	0.621931	1.084
133	0.621931	1.059
134	0.430324	1.028
135	0.430324	1.005
136	0.403875	0.992
137	0.389661	1.014
138	0.389661	0.96
139	0.346985	0.938
140	0.346985	0.95
141	0.383934	0.928
142	0.454555	0.925
143	0.653036	0.884
144	0.653036	0.895
145	0.653036	0.881
146	0.653036	0.896
147	0.687456	0.87
148	0.687456	0.903
149	0.687456	0.895
150	0.687456	0.895
151	0.687456	0.948
152	0.687456	0.959
153	0.687456	0.959
154	0.687456	0.999
155	0.687456	0.965
156	0.614551	0.996
157	0.614551	1.049
158	0.614551	0.963
159	0.614551	0.993
160	0.614551	0.973
161	0.614551	0.945
162	0.481873	0.956
163	0.481873	0.982
164	0.481873	0.962
165	0.481873	1.003
166	0.481873	0.981
167	0.481873	0.981
168	0.362129	0.962
169	0.362129	0.962
170	0.337678	0.928
171	0.337678	0.909
172	0.337678	0.881
173	0.337678	0.876
174	0.337678	0.876
175	0.337678	0.89
176	0.224578	0.894
177	0	0.874
178	0	0.874
179	0	0.874
180	0	0.874
181	0.22528	0.874
182	0.268019	0.901
183	0.294626	0.901
184	0.294626	0.901
185	0.294626	0.974
186	0.294626	0.974
187	0.294626	1.047
188	0.296875	1.066
189	0.296875	1.044
190	0.296875	1.044
191	0.296875	1.049
192	0.505654	1.007
193	0.538502	0.993
194	0.596031	0.907
195	0.596031	0.907
196	0.60751	0.907
197	0.60751	0.904
198	0.60751	0.93
199	0.60751	0.919
200	0.60751	0.974
201	0.60751	1.042
202	0.67953	1.022
203	0.67953	1.013
204	0.67953	1.017
205	0.67953	1.039
206	0.67953	1.092
207	0.67953	1.051
208	0.67953	1.037
209	0.67953	1.042
210	0.67953	1.072
211	0.649014	1.105
212	0.66817	1.079
213	0.66817	1.026
214	0.66817	1.026
215	0.66817	1.04
216	0.66817	1.074
217	0.66817	1.08
218	0.66817	1.101
219	0.66817	1.06
220	0.66817	1.033
221	0.619458	1.06
222	0.619458	1.003
223	0.614283	0.997
224	0.614283	0.96
225	0.587912	0.912
226	0.587912	0.967
227	0.711477	0.982
228	0.757427	0.954
229	0.757427	0.997
230	0.757427	0.997
231	0.757427	1.073
232	0.757427	1.122
233	0.757427	1.067
234	0.757427	1.079
235	0.757427	1.076
236	0.757427	1.056
237	0.526697	1.023
238	0.526697	1.023
239	0.526697	0.996
240	0.526697	1.01
241	0.526697	1.01
242	0.526697	1.007
243	0.480518	1.06
244	0.480518	1.08
245	0.49201	1.006
246	0.64023	0.978
247	0.64023	1.005
248	0.64023	1.018
249	0.64023	1.03
250	0.64023	0.977
251	0.64023	0.95
252	0.775536	1.024
253	0.831939	1.03
254	0.831939	1.03
255	0.831939	1
256	0.831939	1.015
257	0.831939	1.048
258	0.831939	1.095
259	0.831939	1.021
260	0.831939	1.043
261	0.831939	1.002
262	0.812034	1.026
263	0.714012	1.009
264	0.714012	0.956
265	0.714012	0.989
266	0.714012	0.992
267	0.714012	0.996
268	0.714012	0.996
269	0.714012	0.996
270	0.641191	1.021
271	0.641191	1.02
272	0.641191	0.95
273	0.641191	0.967
274	0.641191	0.99
275	0.641191	1.043
276	0.641191	1.036
277	0.662033	0.995
278	0.684245	0.982
279	0.684245	0.972
280	0.684245	0.957
281	0.684245	0.9
282	0.684245	0.9
283	0.684245	0.867
284	0.684245	0.934
285	0.684245	1.021
286	0.684245	1.048
287	0.667063	1.074
288	0.667063	1.074
289	0.667063	1.054
290	0.64061	1.065
291	0.682136	1.051
292	0.682136	1.009
293	0.682136	0.975
294	0.682136	1.017
295	0.682136	1.093
296	0.682136	1.127
297	0.682136	1.138
298	0.682136	1.103
299	0.682136	1.112
300	0.567328	1.131
301	0.567328	1.055
302	0.567328	1.002
303	0.567328	0.975
304	0.567328	0.972
305	0.567328	0.987
306	0.567328	0.974
307	0.567328	0.997
308	0.528766	1.005
309	0.528766	0.993
310	0.528766	1.006
311	0.528766	1.042
312	0.528766	1.008
313	0.618047	0.967
314	0.618047	0.939
315	0.780782	0.987
316	0.780782	0.984
317	0.780782	0.972
318	0.780782	0.95
319	0.780782	1.018
320	0.780782	1.025
321	0.780782	1.099
322	0.780782	1.073
323	0.780782	1.121
324	0.718368	1.093
325	0.718368	1.078
326	0.718368	1.011
327	0.718368	1.003
328	0.66268	0.936
329	0.66268	0.962
330	0.66268	0.936
331	0.717879	0.978
332	0.717879	0.978
333	0.717879	1.019
334	0.717879	1.06
335	0.729208	1.082
336	0.729208	1.056
337	0.729208	1.028
338	0.729208	1.007
339	0.729208	0.999
340	0.729208	0.977
341	0.729208	1.003
342	0.729208	0.976
343	0.729208	0.98
344	0.729208	1.021
345	0.729208	1.029
346	0.608235	1.035
347	0.608235	1.083
348	0.608235	1.057
349	0.608235	1.062
350	0.608235	1.039
351	0.608235	1.025
352	0.461817	1.003
353	0.511459	1.02
354	0.511459	1.007
355	0.511459	0.98
356	0.796643	1.016
357	0.796643	1.049
358	0.796643	1.076
359	0.796643	1.09
360	0.796643	1.147
361	0.796643	1.146
362	0.796643	1.146
363	0.796643	1.091
364	0.796643	1.104
365	0.796643	1.036
366	0.601153	1.043
367	0.601153	0.994
368	0.601153	0.959
369	0.465995	1
370	0.465995	1.019
371	0.465995	0.965
372	0.465995	0.999
373	0.465995	0.992
374	0.465995	0.985
375	0.566888	1
376	0.634445	0.999
377	0.634445	0.999
378	0.634445	0.998
379	0.634445	0.997
380	0.634445	1.017
381	0.634445	1.017
382	0.634445	1.002
383	0.634445	0.962
384	0.634445	1.011
385	0.582382	1.045
386	0.582382	1.045
387	0.582676	1.004
388	0.701215	1.024
389	0.701215	1.012
390	0.701215	1.043
391	0.701215	1.03
392	0.701215	1.002
393	0.757449	1.022
394	0.80222	1.02
395	0.890144	0.967
396	0.890144	1.001
397	0.890144	1.042
398	0.890144	1.028
399	0.890144	1.063
400	0.890144	1.056
401	0.890144	1.113
402	0.890144	1.181
403	0.890144	1.154
404	0.730905	1.086
405	0.730905	1.059
406	0.545985	1.018
407	0.606615	0.982
408	0.606615	0.959
409	0.606615	0.925
410	0.606615	0.93
411	0.606615	0.925
412	0.606615	0.965
413	0.606615	1.007
414	0.606615	1.043
415	0.606615	1.043
416	0.606615	1.023
417	0.627727	1.023
418	0.627727	1.031
419	0.627727	1.018
420	0.627727	1.031
421	0.627727	1.006
422	0.627727	1.028
423	0.627727	1.035
424	0.627727	1.063
425	0.627727	1.074
426	0.627727	1.05
427	0.505961	1.016
428	0.580329	1.013
429	0.580329	0.946
430	0.679898	0.94
431	0.679898	0.927
432	0.679898	0.961
433	0.679898	0.958
434	0.679898	0.992
435	0.679898	1.014
436	0.679898	1.055
437	0.679898	1.063
438	0.679898	1.097
439	0.530166	1.097
440	0.530166	1.102
441	0.530166	1.045
442	0.530166	1.045
443	0.452163	1.023
444	0.327307	1.02
445	0.327307	0.963
446	0.327307	0.91
447	0.363465	0.903
448	0.380681	0.927
449	0.411319	0.933
450	0.487081	0.955
451	0.59068	0.95
452	0.59068	0.958
453	0.59068	1.012
454	0.59068	1.04
455	0.59068	1.047
456	0.59068	1.041
457	0.59068	1
458	0.59068	1.005
459	0.59068	1
460	0.489361	0.954
461	0.600584	0.927
462	0.600584	0.941
463	0.600584	0.947
464	0.600584	0.981
465	0.600584	0.981
466	0.600584	1.021
467	0.600584	0.999
468	0.600584	0.985
469	0.600584	0.964
470	0.600584	0.972
471	0.59935	0.956
472	0.714157	0.948
473	0.714157	0.936
474	0.714157	0.955
475	0.714157	0.996
476	0.714157	1.016
477	0.714157	0.975
478	0.714157	0.997
479	0.714157	1.027
480	0.714157	1.02
481	0.675512	1.088
482	0.675512	1.061
483	0.675512	1.062
484	0.675512	1.048
485	0.675512	1.026
486	0.659051	1.026
487	0.659051	1.047
488	0.659051	0.967
489	0.659051	0.953
490	0.659051	0.943
491	0.659051	0.954
492	0.659051	0.99
493	0.610936	0.983
494	0.701167	0.928
495	0.701167	0.934
496	0.761925	0.948
497	0.761925	0.945
498	0.761925	0.979
499	0.761925	0.992
500	0.761925	0.977
501	0.761925	1.018
502	0.761925	1.058
503	0.761925	1.13
504	0.761925	1.13
505	0.761925	1.104
506	0.761925	1.078
507	0.687225	1.072
508	0.687225	1.05
509	0.687225	1.03
510	0.687225	0.998
511	0.343808	0.957
512	0.390689	0.951
513	0.390689	0.923
514	0.390689	0.921
515	0.390689	0.943
516	0.390689	0.909
517	0.390689	0.868
518	0.390689	0.909
519	0.390689	0.95
520	0.426426	0.951
521	0.426426	0.985
522	0.426426	0.963
523	0.426426	0.97
524	0.426426	0.969
525	0.833282	0.983
526	0.833282	0.963
527	0.833282	0.996
528	0.833282	0.965
529	0.833282	0.993
530	0.833282	1.054
531	0.833282	1.06
532	0.833282	1.024
533	0.833282	1.023
534	0.833282	1.01
535	0.686356	1.03
536	0.686356	0.994
537	0.686356	0.994
538	0.638825	0.986
539	0.638825	0.981
540	0.638825	1.002
541	0.638825	0.987
542	0.505211	0.998
543	0.505211	0.987
544	0.567954	0.961
545	0.567954	0.984
546	0.567954	1.004
547	0.567954	0.971
548	0.567954	1.043
549	0.567954	1.012
550	0.567954	1.026
551	0.567954	1.026
552	0.567954	1.033
553	0.39827	1.021
554	0.441297	1.033
555	0.441297	0.976
556	0.441297	1.007
557	0.629524	0.994
558	0.749354	0.987
559	0.749354	0.98
560	0.749354	0.999
561	0.749354	1.006
562	0.749354	1.039
563	0.749354	0.994
564	0.749354	1.062
565	0.749354	1.039
566	0.749354	1.004
567	0.55646	0.982
568	0.55646	0.941
569	0.485993	0.873
570	0.485993	0.887
571	0.485993	0.839
572	0.485993	0.896
573	0.485993	0.963
574	0.496307	0.986
575	0.496307	1.019
576	0.496307	1.032
577	0.496307	1.059
578	0.496307	1.094
579	0.496307	1.04
580	0.496307	0.987
581	0.496307	0.967
582	0.496307	0.967
583	0.490377	0.955
584	0.490377	0.921
585	0.736123	0.914
586	0.773035	0.945
587	0.773035	0.938
588	0.773035	0.916
589	0.773035	0.901
590	0.773035	0.969
591	0.773035	0.962
592	0.773035	0.934
593	0.773035	0.944
594	0.773035	0.951
595	0.72813	0.992
596	0.72813	1.041
597	0.72813	0.992
598	0.72813	1.033
599	0.72813	1.082
600	0.731471	1.027
601	0.76398	1.013
602	0.76398	0.991
603	0.76398	0.964
604	0.76398	0.986
605	0.76398	1.032
606	0.76398	1.009
607	0.76398	1.05
608	0.76398	1.05
609	0.76398	1.045
610	0.589457	1.038
611	0.589457	1.051
612	0.589457	0.981
613	0.589457	0.949
614	0.589457	0.929
615	0.589457	0.94
616	0.392786	0.994
617	0.392786	0.973
618	0.392786	0.938
619	0.392786	0.934
620	0.392786	0.989
621	0.356226	0.989
622	0.365056	1.019
623	0.486762	0.965
624	0.486762	1.02
625	0.486762	1.048
626	0.486762	1.122
627	0.670688	1.073
628	0.670688	1.093
629	0.670688	1.093
630	0.670688	1.124
631	0.670688	1.143
632	0.670688	1.187
633	0.670688	1.122
634	0.670688	1.103
635	0.670688	1.062
636	0.460469	1.062
637	0.491192	1.058
638	0.542592	0.985
639	0.542592	0.928
640	0.542592	0.974
641	0.542592	1.019
642	0.542592	1.106
643	0.61208	1.087
644	0.61208	1.099
645	0.61208	1.126
646	0.61208	1.133
647	0.61208	1.066
648	0.61208	1.088
649	0.61208	1.021
650	0.61208	1.012
651	0.61208	0.971
652	0.61208	0.975
653	0.402861	0.933
654	0.402861	0.975
655	0.402861	0.92
656	0.462394	0.934
657	0.462394	0.963
658	0.462394	0.984
659	0.462394	0.973
660	0.505666	1.014
661	0.505666	0.987
662	0.552524	1.028
663	0.552524	1.048
664	0.552524	1.026
665	0.552524	1.047
666	0.552524	1.046
667	0.585671	1.005
668	0.585671	1.036
669	0.6705	0.999
670	0.6705	0.962
671	0.6705	0.965
672	0.6705	0.924
673	0.6705	0.909
674	0.6705	0.977
675	0.6705	0.951
676	0.6705	0.979
677	0.6705	0.982
678	0.6705	1.001
679	0.574493	1.009
680	0.717806	0.997
681	0.717806	0.943
682	0.717806	0.958
683	0.717806	0.947
684	0.829929	0.928
685	0.829929	0.894
686	0.829929	0.888
687	0.829929	0.881
688	0.829929	0.908
689	0.829929	0.928
690	0.829929	0.929
691	0.829929	0.963
692	0.829929	1.003
693	0.829929	1.005
694	0.570622	1.024
695	0.570622	1.002
696	0.570622	0.989
697	0.570622	0.966
698	0.746124	0.932
699	0.746124	0.939
700	0.746124	0.934
701	0.746124	0.915
702	0.746124	0.951
703	0.746124	0.963
704	0.746124	0.994
705	0.746124	1.013
706	0.746124	0.959
707	0.746124	0.999
708	0.644489	1.013
709	0.644489	0.972
710	0.644489	0.972
711	0.644489	0.944
712	0.644489	0.932
713	0.644489	0.977
714	0.690467	0.965
715	0.836549	0.962
716	0.836549	1.003
717	0.836549	0.983
718	0.836549	1.003
719	0.836549	1.063
720	0.836549	1.072
721	0.836549	1.072
722	0.836549	1.075
723	0.836549	1.042
724	0.836549	1.076
